# Supplementary material for: Pharmacogenomics of Cardiovascular Drugs for Atherothrombotic, Thromboembolic and Atherosclerotic Risk
Source: Genes (Basel). 2023 Nov 9;14(11):2057. doi: 10.3390/genes14112057 (PMC10671139; doi:10.3390/genes14112057)
Supplement: Supplementary file 1 [file genes-14-02057-s001.zip]

Archive with 1 entries (1 files):
- genes-2667432-supplementary.pdf
